# Supplementary material for: Targeting autophagy and plasminogen activator inhibitor-1 increases survival and remodels the tumor microenvironment in glioblastoma
Source: J Exp Clin Cancer Res. 2025 Jul 19;44:214. doi: 10.1186/s13046-025-03473-w (PMC12275254; doi:10.1186/s13046-025-03473-w)
Supplement: Supplementary file 2 — Supplementary Material 2 [file 13046_2025_3473_MOESM2_ESM.xlsx]

## Sheet: Sheet1
Supplementary Table 2. Statistical Analyses
Figure 1G
Unpaired t-tests
Table Analyzed: PAI-1	P value	Summary	t, df	Difference btwn means ± SEM	95% CI	F (DFn, DFd)
Lucanthone vs. control	<0.0001	****	t=12.56, df=20	1098 ± 87.40	915.8 to 1280	31.21, 10, 10
Table Analyzed: Cathepsin D
Lucanthone vs. control	<0.0001	****	t=6.820, df=20	1562 ± 229.0	1084 to 2039	46.44, 10, 10
Table Analyzed: PAI-1 + Cathepsin D
Lucanthone vs. control	<0.0001	****	t=9.543, df=20	106.7 ± 11.18	83.40 to 130.1	174.4, 10, 10
Figure 2B
Unpaired t-tests with Welch's correction
Table Analyzed: PAI-1	P value	Summary	Welch corrected t, df	Difference btwn means ± SEM	95% CI	F (DFn, DFd)
Luc vs. ctrl	0.0002	***	t=6.543, df=8.000	4.099 ± 0.6265	2.654 to 5.544	Infinity, 8, 8
Table Analyzed: LC3-II
Luc vs. ctrl	0.0003	***	t=6.720, df=7.000	8.447 ± 1.257	5.474 to 11.42	Infinity, 7, 7
Figure 2D
Unpaired t-tests
Table Analyzed: PAI-1	P value	Summary	t, df	Difference btwn means ± SEM	95% CI	F (DFn, DFd)
Luc vs. ctrl	<0.0001	****	t=60.32, df=4	3668 ± 60.82	3500 to 3837	3.039, 2, 2
Table Analyzed: Cathepsin D
Luc vs. ctrl	0.0002	***	t=13.87, df=4	13866 ± 999.5	11091 to 16641	703.7, 2, 2
Table Analyzed: PAI-1 + Cathepsin D
Luc vs. ctrl	<0.0001	****	t=21.20, df=4	301.6 ± 14.22	262.1 to 341.1	86.89, 2, 2
Figure 3A
One-way ANOVA
	P value	Summary	SS	DF	MS	F (DFn, DFd)
ANOVA summary	<0.0001	****	9716	3	3239	F (3, 8) = 72.82
Tukey's multiple comparisons test	Adj. P value	Summary	q	Mean Difference	95% CI	DF
ctrl vs. MDI 1.25uM	<0.0001	****	13.59	52.33	34.90 to 69.77	8
ctrl vs. Luc 5uM	<0.0001	****	14.57	56.08	38.65 to 73.52	8
ctrl vs. combo	<0.0001	****	20.09	77.33	59.90 to 94.77	8
MDI 1.25uM vs. Luc 5uM	0.8986	ns	0.974	3.75	-13.69 to 21.19	8
MDI 1.25uM vs. combo	0.0077	**	6.493	25	7.563 to 42.44	8
Luc 5uM vs. combo	0.019	*	5.519	21.25	3.813 to 38.69	8
Figure 3B
One-way ANOVA
	P value	Summary	SS	DF	MS	F (DFn, DFd)
ANOVA summary	<0.0001	****	17449	3	5816	F (3, 8) = 793.1
Tukey's multiple comparisons test	Adj. P value	Summary	q	Mean Difference	95% CI	DF
ctrl vs. MDI 2.5uM	<0.0001	****	43.66	68.26	61.18 to 75.34	8
ctrl vs. Luc 10uM	<0.0001	****	56.33	88.08	81.00 to 95.16	8
ctrl vs. combo	<0.0001	****	62.37	97.52	90.44 to 104.6	8
MDI 2.5uM vs. Luc 10uM	<0.0001	****	12.67	19.82	12.73 to 26.90	8
MDI 2.5uM vs. combo	<0.0001	****	18.71	29.26	22.18 to 36.34	8
Luc 10uM vs. combo	0.0116	*	6.039	9.441	2.361 to 16.52	8
Figure 3G
One-way ANOVAs
Table Analyzed: Ki67	P value	Summary	SS	DF	MS	F (DFn, DFd)
ANOVA summary	<0.0001	****	49491402	3	16497134	F (3, 8) = 102.5
Tukey's multiple comparisons test	Adj. P value	Summary	q	Mean Difference	95% CI	DF
ctrl vs. MDI	0.0026	**	7.75	1795	746.3 to 2845	8
ctrl vs. Luc	<0.0001	****	19.57	4534	3485 to 5584	8
ctrl vs. combo	<0.0001	****	21.39	4954	3905 to 6004	8
MDI vs. Luc	0.0001	***	11.82	2739	1690 to 3788	8
MDI vs. combo	<0.0001	****	13.64	3159	2110 to 4208	8
Luc vs. combo	0.5977	ns	1.813	420	-629.1 to 1469	8
Table Analyzed: Cleaved Caspase 3	P value	Summary	SS	DF	MS	F (DFn, DFd)
ANOVA summary	0.1369	ns	5773471	3	1924490	F (3, 8) = 2.464
Tukey's multiple comparisons test	Adj. P value	Summary	q	Mean Difference	95% CI	DF
ctrl vs. MDI	0.9482	ns	0.7556	-385.5	-2696 to 1925	8
ctrl vs. Luc	0.2648	ns	2.825	-1442	-3752 to 869.3	8
ctrl vs. combo	0.1808	ns	3.231	-1649	-3959 to 662.2	8
MDI vs. Luc	0.4991	ns	2.07	-1056	-3367 to 1255	8
MDI vs. combo	0.3607	ns	2.475	-1263	-3574 to 1048	8
Luc vs. combo	0.9911	ns	0.4059	-207.1	-2518 to 2104	8
Figure 4B
One-way ANOVAs
Table Analyzed: PAI-1	P value	Summary	SS	DF	MS	F (DFn, DFd)
ANOVA summary	0.0004	***	57.95	3	19.32	F (3, 12) = 13.67
Tukey's multiple comparisons test	Adj. P value	Summary	q	Mean Difference	95% CI	DF
ctrl vs. MDI	0.9956	ns	0.3213	-0.191	-2.687 to 2.305	12
ctrl vs. Luc	0.0012	**	7.302	-4.34	-6.836 to -1.845	12
ctrl vs. combo	0.009	**	5.586	-3.32	-5.816 to -0.8249	12
MDI vs. Luc	0.0017	**	6.981	-4.149	-6.645 to -1.654	12
MDI vs. combo	0.0134	*	5.265	-3.13	-5.625 to -0.6339	12
Luc vs. combo	0.6306	ns	1.716	1.02	-1.476 to 3.515	12
Table Analyzed: p62	P value	Summary	SS	DF	MS	F (DFn, DFd)
ANOVA summary	0.0011	**	80.2	3	26.73	F (3, 8) = 15.54
Tukey's multiple comparisons test	Adj. P value	Summary	q	Mean Difference	95% CI	DF
ctrl vs. MDI	0.9506	ns	0.7428	-0.5624	-3.992 to 2.867	8
ctrl vs. Luc	0.0212	*	5.404	-4.092	-7.521 to -0.6630	8
ctrl vs. combo	0.0017	**	8.317	-6.297	-9.726 to -2.868	8
MDI vs. Luc	0.0438	*	4.662	-3.53	-6.959 to -0.1006	8
MDI vs. combo	0.003	**	7.574	-5.735	-9.164 to -2.306	8
Luc vs. combo	0.2444	ns	2.912	-2.205	-5.634 to 1.224	8
Table Analyzed: Cathepsin D	P value	Summary	SS	DF	MS	F (DFn, DFd)
ANOVA summary	0.0031	**	20.45	3	6.818	F (3, 8) = 11.17
Tukey's multiple comparisons test	Adj. P value	Summary	q	Mean Difference	95% CI	DF
ctrl vs. MDI	0.9747	ns	0.584	-0.2635	-2.307 to 1.780	8
ctrl vs. Luc	0.0065	**	6.679	-3.013	-5.056 to -0.9701	8
ctrl vs. combo	0.0239	*	5.28	-2.382	-4.425 to -0.3391	8
MDI vs. Luc	0.0111	*	6.095	-2.75	-4.793 to -0.7066	8
MDI vs. combo	0.0423	*	4.696	-2.119	-4.162 to -0.07562	8
Luc vs. combo	0.7597	ns	1.399	0.631	-1.412 to 2.674	8
Table Analyzed: LC3-II	P value	Summary	SS	DF	MS	F (DFn, DFd)
ANOVA summary	0.0002	***	89.59	3	29.86	F (3, 8) = 25.92
Tukey's multiple comparisons test	Adj. P value	Summary	q	Mean Difference	95% CI	DF
ctrl vs. MDI	0.9974	ns	0.268	-0.1661	-2.973 to 2.640	8
ctrl vs. Luc	0.0013	**	8.658	-5.365	-8.172 to -2.559	8
ctrl vs. combo	0.0008	***	9.225	-5.717	-8.523 to -2.910	8
MDI vs. Luc	0.0016	**	8.39	-5.199	-8.006 to -2.393	8
MDI vs. combo	0.001	**	8.957	-5.55	-8.357 to -2.744	8
Luc vs. combo	0.9768	ns	0.5667	-0.3512	-3.158 to 2.455	8
Figure 4D
One-way ANOVAs
Table Analyzed: PAI-1	P value	Summary	SS	DF	MS	F (DFn, DFd)
ANOVA summary	<0.0001	****	237.9	3	79.31	F (3, 20) = 14.58
Tukey's multiple comparisons test	Adj. P value	Summary	q	Mean Difference	95% CI	DF
ctrl vs. MDI	0.9994	ns	0.1703	-0.1622	-3.931 to 3.607	20
ctrl vs. Luc	0.0006	***	6.795	-6.47	-10.24 to -2.701	20
ctrl vs. combo	0.0008	***	6.598	-6.282	-10.05 to -2.513	20
MDI vs. Luc	0.0008	***	6.624	-6.307	-10.08 to -2.539	20
MDI vs. combo	0.001	**	6.428	-6.12	-9.889 to -2.351	20
Luc vs. combo	0.999	ns	0.1968	0.1874	-3.582 to 3.956	20
Table Analyzed: Cathepsin D	P value	Summary	SS	DF	MS	F (DFn, DFd)
ANOVA summary	<0.0001	****	655.1	3	218.4	F (3, 20) = 24.64
Tukey's multiple comparisons test	Adj. P value	Summary	q	Mean Difference	95% CI	DF
ctrl vs. MDI	0.9997	ns	0.1367	-0.1662	-4.977 to 4.645	20
ctrl vs. Luc	<0.0001	****	10.08	-12.25	-17.06 to -7.440	20
ctrl vs. combo	0.001	***	6.479	-7.875	-12.69 to -3.064	20
MDI vs. Luc	<0.0001	****	9.943	-12.08	-16.90 to -7.274	20
MDI vs. combo	0.0012	**	6.342	-7.709	-12.52 to -2.897	20
Luc vs. combo	0.0828	ns	3.601	4.376	-0.4348 to 9.187	20
Table Analyzed: PAI-1 + Cathepsin D	P value	Summary	SS	DF	MS	F (DFn, DFd)
ANOVA summary	<0.0001	****	2316	3	772	F (3, 20) = 83.45
Tukey's multiple comparisons test	Adj. P value	Summary	q	Mean Difference	95% CI	DF
ctrl vs. MDI	0.9995	ns	0.1579	-0.196	-5.111 to 4.719	20
ctrl vs. Luc	<0.0001	****	17.44	-21.65	-26.57 to -16.74	20
ctrl vs. combo	<0.0001	****	13.98	-17.36	-22.28 to -12.45	20
MDI vs. Luc	<0.0001	****	17.28	-21.46	-26.37 to -16.54	20
MDI vs. combo	<0.0001	****	13.82	-17.17	-22.08 to -12.25	20
Luc vs. combo	0.1007	ns	3.457	4.292	-0.6229 to 9.207	20
Figure 5A
One-way ANOVA
	P value	Summary	SS	DF	MS	F (DFn, DFd)
ANOVA summary	<0.0001	****	4.469	3	1.49	F (3, 20) = 3009
Tukey's multiple comparisons test	Adj. P value	Summary	q	Mean Difference	95% CI	DF
ctrl vs. MDI 2.5uM	<0.0001	****	33.39	0.3033	0.2673 to 0.3392	20
ctrl vs. Luc 10uM	<0.0001	****	107.3	0.975	0.9390 to 1.011	20
ctrl vs. combo	<0.0001	****	110.1	0.9999	0.9639 to 1.036	20
MDI 2.5uM vs. Luc 10uM	<0.0001	****	73.94	0.6717	0.6357 to 0.7076	20
MDI 2.5uM vs. combo	<0.0001	****	76.68	0.6966	0.6606 to 0.7326	20
Luc 10uM vs. combo	0.2437	ns	2.743	0.02492	-0.01104 to 0.06088	20
Unpaired t-test
	P value	Summary	t, df	Difference btwn means ± SEM	95% CI	F (DFn, DFd)
combo vs. Luc 10uM	<0.0001	****	t=7.019, df=10	-0.02492 ± 0.003551	-0.03283 to -0.01701	Infinity, 5, 5
Figure 5B
One-way ANOVA
	P value	Summary	SS	DF	MS	F (DFn, DFd)
ANOVA summary	<0.0001	****	0.5551	3	0.185	F (3, 8) = 294.4
Tukey's multiple comparisons test	Adj. P value	Summary	q	Mean Difference	95% CI	DF
ctrl vs. MDI 1.25uM	<0.0001	****	12.71	0.184	0.1184 to 0.2495	8
ctrl vs. Luc 5uM	<0.0001	****	22.89	0.3312	0.2657 to 0.3968	8
ctrl vs. combo	<0.0001	****	40.62	0.588	0.5224 to 0.6535	8
MDI 1.25uM vs. Luc 5uM	0.0004	***	10.18	0.1473	0.08172 to 0.2128	8
MDI 1.25uM vs. combo	<0.0001	****	27.91	0.404	0.3384 to 0.4695	8
Luc 5uM vs. combo	<0.0001	****	17.74	0.2567	0.1912 to 0.3223	8
Figure 5C
One-way ANOVAs
	P value	Summary	SS	DF	MS	F (DFn, DFd)
ANOVA summary	<0.0001	****	2.277	3	0.7589	F (3, 8) = 423.0
Tukey's multiple comparisons test	Adj. P value	Summary	q	Mean Difference	95% CI	DF
ctrl vs. MDI 1.25uM	<0.0001	****	42.53	1.04	0.9293 to 1.151	8
ctrl vs. Luc 5uM	<0.0001	****	39.43	0.9643	0.8536 to 1.075	8
ctrl vs. combo	<0.0001	****	41.2	1.008	0.8969 to 1.118	8
MDI 1.25uM vs. Luc 5uM	0.206	ns	3.095	-0.07568	-0.1864 to 0.03507	8
MDI 1.25uM vs. combo	0.7869	ns	1.325	-0.03239	-0.1431 to 0.07836	8
Luc 5uM vs. combo	0.6147	ns	1.77	0.04328	-0.06746 to 0.1540	8
	P value	Summary	SS	DF	MS	F (DFn, DFd)
ANOVA summary	0.0003	***	0.008649	2	0.004325	F (2, 6) = 42.28
Tukey's multiple comparisons test	Adj. P value	Summary	q	Mean Difference	95% CI	DF
MDI 1.25uM vs. Luc 5uM	0.0002	***	12.96	-0.07568	-0.1010 to -0.05034	6
MDI 1.25uM vs. combo	0.0183	*	5.547	-0.03239	-0.05773 to -0.007053	6
Luc 5uM vs. combo	0.0047	**	7.413	0.04328	0.01795 to 0.06862	6
Figure 5D
One-way ANOVA
	P value	Summary	SS	DF	MS	F (DFn, DFd)
ANOVA summary	0.0285	*	0.1233	3	0.0411	F (3, 20) = 3.710
Tukey's multiple comparisons test	Adj. P value	Summary	q	Mean Difference	95% CI	DF
ctrl vs. MDI 2.5uM	0.2458	ns	2.736	0.1176	-0.05252 to 0.2877	20
ctrl vs. Luc 10uM	0.0166	*	4.692	0.2016	0.03154 to 0.3717	20
ctrl vs. combo	0.2739	ns	2.638	0.1134	-0.05673 to 0.2835	20
MDI 2.5uM vs. Luc 10uM	0.5237	ns	1.956	0.08406	-0.08603 to 0.2542	20
MDI 2.5uM vs. combo	0.9999	ns	0.09781	-0.004203	-0.1743 to 0.1659	20
Luc 10uM vs. combo	0.4832	ns	2.054	-0.08827	-0.2584 to 0.08183	20
Figure 5E
One-way ANOVA
	P value	Summary	SS	DF	MS	F (DFn, DFd)
ANOVA summary	0.0016	**	2.081	2	1.04	F (2, 6) = 22.58
Tukey's multiple comparisons test	Adj. P value	Summary	q	Mean Difference	95% CI	DF
ctrl vs. Mitox	0.0013	**	9.503	-1.178	-1.716 to -0.6400	6
ctrl vs. Luc+Mitox	0.0331	*	4.82	-0.5973	-1.135 to -0.05954	6
Mitox vs. Luc+Mitox	0.0372	*	4.683	0.5804	0.04262 to 1.118	6
Figure 5F
One-way ANOVA
	P value	Summary	SS	DF	MS	F (DFn, DFd)
ANOVA summary	<0.0001	****	5.308	2	2.654	F (2, 6) = 78.23
Tukey's multiple comparisons test	Adj. P value	Summary	q	Mean Difference	95% CI	DF
ctrl vs. Mitox	<0.0001	****	16.2	-1.723	-2.184 to -1.262	6
ctrl vs. Luc+Mitox	0.0001	***	14.25	-1.515	-1.977 to -1.054	6
Mitox vs. Luc+Mitox	0.407	ns	1.954	0.2077	-0.2537 to 0.6692	6
Figure 5G
One-way ANOVA
	P value	Summary	SS	DF	MS	F (DFn, DFd)
ANOVA summary	<0.0001	****	4.586	2	2.293	F (2, 6) = 130.0
Tukey's multiple comparisons test	Adj. P value	Summary	q	Mean Difference	95% CI	DF
ctrl vs. Mitox	0.0012	**	9.678	-0.742	-1.075 to -0.4093	6
ctrl vs. Luc+Mitox	0.0002	***	13.04	1	0.6674 to 1.333	6
Mitox vs. Luc+Mitox	<0.0001	****	22.72	1.742	1.409 to 2.075	6
Figure 5H
One-way ANOVA
	P value	Summary	SS	DF	MS	F (DFn, DFd)
ANOVA summary	0.0002	***	2.982	2	1.491	F (2, 6) = 48.68
Tukey's multiple comparisons test	Adj. P value	Summary	q	Mean Difference	95% CI	DF
ctrl vs. Mitox	0.0004	***	11.73	-1.186	-1.624 to -0.7472	6
ctrl vs. Luc+Mitox	0.8845	ns	0.6742	0.06812	-0.3703 to 0.5066	6
Mitox vs. Luc+Mitox	0.0003	***	12.41	1.254	0.8153 to 1.692	6
Figure 5I
One-way ANOVA
	P value	Summary	SS	DF	MS	F (DFn, DFd)
ANOVA summary	<0.0001	****	708383979	3	236127993	F (3, 8) = 443.4
Tukey's multiple comparisons test	Adj. P value	Summary	q	Mean Difference	95% CI	DF
DMSO vs. Luc	0.9983	ns	0.2309	-97.27	-2005 to 1811	8
DMSO vs. MitoX	<0.0001	****	24.48	-10314	-12222 to -8406	8
DMSO vs. combo	<0.0001	****	43.54	-18342	-20250 to -16434	8
Luc vs. MitoX	<0.0001	****	24.25	-10217	-12125 to -8309	8
Luc vs. combo	<0.0001	****	43.3	-18245	-20153 to -16337	8
MitoX vs. combo	<0.0001	****	19.05	-8028	-9936 to -6120	8
Figure 5J
Unpaired t-test
	P value	Summary	t, df	Difference btwn means ± SEM	95% CI	F (DFn, DFd)
Luc vs. DMSO	0.0081	**	t=4.884, df=4	3390 ± 694.1	1463 to 5318	19.35, 2, 2
Unpaired t-test
	P value	Summary	t, df	Difference btwn means ± SEM	95% CI	F (DFn, DFd)
MitoX vs. DMSO	0.0012	**	t=8.196, df=4	2425 ± 295.9	1604 to 3247	2.697, 2, 2
One-way ANOVA
	P value	Summary	SS	DF	MS	F (DFn, DFd)
ANOVA summary	<0.0001	****	1137641298	3	379213766	F (3, 8) = 174.8
Tukey's multiple comparisons test	Adj. P value	Summary	q	Mean Difference	95% CI	DF
DMSO vs. Luc	0.0858	ns	3.987	-3390	-7241 to 460.3	8
DMSO vs. MitoX	0.2584	ns	2.852	-2425	-6276 to 1426	8
DMSO vs. combo	<0.0001	****	28.51	-24243	-28093 to -20392	8
Luc vs. MitoX	0.8514	ns	1.135	965.2	-2885 to 4816	8
Luc vs. combo	<0.0001	****	24.52	-20852	-24703 to -17002	8
MitoX vs. combo	<0.0001	****	25.66	-21818	-25668 to -17967	8
Figure 6B
Log-rank (Mantel-Cox) tests
	P value	Summary	Median Survival A	Median Survival B	Ratio	95% CI of ratio
CTRL + sal (A) vs. MDI + sal (B)	0.0002	***	33	36	0.9167	0.3215 to 2.613
CTRL + sal (A) vs. CTRL + Luc (B)	0.0002	***	33	42	0.7857	0.2641 to 2.338
CTRL + sal (A) vs. MDI + Luc (B)	0.0002	***	33	Undefined	--	--
MDI + sal (A) vs. CTRL + Luc (B)	0.0006	***	36	42	0.8571	0.2881 to 2.551
MDI + sal (A) vs. MDI + Luc (B)	0.0001	***	36	Undefined	--	--
CTRL + Luc (A) vs. MDI + Luc (B)	0.0055	**	42	Undefined	--	--
Figure 6D
One-way ANOVA
	P value	Summary	SS	DF	MS	F (DFn, DFd)
ANOVA summary	<0.0001	****	2504	3	834.6	F (3, 16) = 71.94
Tukey's multiple comparisons test	Adj. P value	Summary	q	Mean Difference	95% CI	DF
ctrl vs. MDI	0.0003	***	7.658	11.66	5.501 to 17.83	16
ctrl vs. Luc	<0.0001	****	13.63	20.76	14.60 to 26.93	16
ctrl vs. combo	<0.0001	****	19.87	30.27	24.11 to 36.44	16
MDI vs. Luc	0.0033	**	5.973	9.098	2.935 to 15.26	16
MDI vs. combo	<0.0001	****	12.22	18.61	12.45 to 24.77	16
Luc vs. combo	0.0022	**	6.243	9.51	3.347 to 15.67	16
Figure 7B
One-way ANOVA
	P value	Summary	SS	DF	MS	F (DFn, DFd)
ANOVA summary	<0.0001	****	1939153382047	3	646384460682	F (3, 8) = 56.25
Tukey's multiple comparisons test	Adj. P value	Summary	q	Mean Difference	95% CI	DF
ctrl vs. MDI	0.0003	****	18.06	-1117494	-1397791 to -837196	8
ctrl vs. Luc	<0.0001	***	10.01	-619480	-899778 to -339182	8
ctrl vs. combo	<0.0001	**	6.748	-417624	-697922 to -137326	8
MDI vs. Luc	0.0033	**	8.046	498014	217716 to 778312	8
MDI vs. combo	<0.0001	***	11.31	699870	419572 to 980168	8
Luc vs. combo	0.0022	ns	3.261	201856	-78442 to 482154	8
Figure 7C
One-way ANOVA
	P value	Summary	SS	DF	MS	F (DFn, DFd)
ANOVA summary	<0.0001	****	1519195521073	3	506398507024	F (3, 8) = 84.97
Tukey's multiple comparisons test	Adj. P value	Summary	q	Mean Difference	95% CI	DF
ctrl vs. MDI	<0.0001	****	18.06	-997631	-1199485 to -795778	8
ctrl vs. Luc	0.0002	***	10.01	-516702	-718556 to -314849	8
ctrl vs. combo	0.001	**	6.748	-397999	-599853 to -196146	8
MDI vs. Luc	0.0003	***	8.046	480929	279075 to 682782	8
MDI vs. combo	<0.0001	****	11.31	599632	397779 to 801486	8
Luc vs. combo	0.3064	ns	3.261	118703	-83150 to 320557	8
Figure 7D
One-way ANOVA
	P value	Summary	SS	DF	MS	F (DFn, DFd)
ANOVA summary	0.0001	***	782407226461	3	260802408820	F (3, 8) = 28.95
Tukey's multiple comparisons test	Adj. P value	Summary	q	Mean Difference	95% CI	DF
ctrl vs. MDI	0.4728	ns	2.141	117326	-130828 to 365479	8
ctrl vs. Luc	0.0001	***	11.96	655405	407252 to 903559	8
ctrl vs. combo	0.0035	**	7.409	405985	157832 to 654138	8
MDI vs. Luc	0.0005	***	9.82	538080	289926 to 786233	8
MDI vs. combo	0.0242	*	5.268	288659	40506 to 536813	8
Luc vs. combo	0.0489	*	4.552	-249420	-497574 to -1267	8
Figure 7E
One-way ANOVA
	P value	Summary	SS	DF	MS	F (DFn, DFd)
ANOVA summary	<0.0001	****	1029562537058	3	343187512353	F (3, 8) = 45.58
Tukey's multiple comparisons test	Adj. P value	Summary	q	Mean Difference	95% CI	DF
ctrl vs. MDI	0.2569	ns	2.858	-143194	-370083 to 83696	8
ctrl vs. Luc	0.0001	***	12.05	603873	376984 to 830762	8
ctrl vs. combo	0.005	**	6.974	349390	122501 to 576280	8
MDI vs. Luc	<0.0001	****	14.91	747067	520177 to 973956	8
MDI vs. combo	0.0005	***	9.832	492584	265695 to 719473	8
Luc vs. combo	0.029	*	5.08	-254483	-481372 to -27593	8
Figure 8B
One-way ANOVA
	P value	Summary	SS	DF	MS	F (DFn, DFd)
ANOVA summary	<0.0001	****	13943351906582	3	4647783968861	F (3, 8) = 90.89
Tukey's multiple comparisons test	Adj. P value	Summary	q	Mean Difference	95% CI	DF
ctrl vs. MDI	<0.0001	****	19.07	2489947	1898685 to 3081209	8
ctrl vs. Luc	<0.0001	****	17.29	2257920	1666658 to 2849182	8
ctrl vs. combo	<0.0001	****	20.34	2655827	2064565 to 3247089	8
MDI vs. Luc	0.6119	ns	1.777	-232027	-823289 to 359235	8
MDI vs. combo	0.8062	ns	1.271	165880	-425382 to 757142	8
Luc vs. combo	0.2153	ns	3.048	397906	-193356 to 989169	8
Figure 8C
One-way ANOVA
	P value	Summary	SS	DF	MS	F (DFn, DFd)
ANOVA summary	<0.0001	****	7352909492589	3	2450969830863	F (3, 8) = 78.11
Tukey's multiple comparisons test	Adj. P value	Summary	q	Mean Difference	95% CI	DF
ctrl vs. MDI	0.82	ns	1.231	125867	-337313 to 589047	8
ctrl vs. Luc	0.0001	***	12.35	1262995	799815 to 1726176	8
ctrl vs. combo	<0.0001	****	18.28	1869107	1405927 to 2332287	8
MDI vs. Luc	0.0002	***	11.12	1137128	673948 to 1600308	8
MDI vs. combo	<0.0001	****	17.04	1743240	1280060 to 2206420	8
Luc vs. combo	0.0129	*	5.926	606112	142932 to 1069292	8
Figure 8D
One-way ANOVA
	P value	Summary	SS	DF	MS	F (DFn, DFd)
ANOVA summary	<0.0001	****	2957545404592	3	985848468197	F (3, 8) = 192.0
Tukey's multiple comparisons test	Adj. P value	Summary	q	Mean Difference	95% CI	DF
ctrl vs. MDI	<0.0001	****	26.27	1086868	899526 to 1274210	8
ctrl vs. Luc	<0.0001	****	28.11	1162732	975389 to 1350074	8
ctrl vs. combo	<0.0001	****	28.55	1181177	993834 to 1368519	8
MDI vs. Luc	0.5895	ns	1.834	75864	-111478 to 263206	8
MDI vs. combo	0.4241	ns	2.28	94309	-93033 to 281651	8
Luc vs. combo	0.9883	ns	0.4459	18445	-168897 to 205787	8
Figure 8E
One-way ANOVA
	P value	Summary	SS	DF	MS	F (DFn, DFd)
ANOVA summary	<0.0001	****	16762392182161	3	5587464060720	F (3, 8) = 125.4
Tukey's multiple comparisons test	Adj. P value	Summary	q	Mean Difference	95% CI	DF
ctrl vs. MDI	<0.0001	****	20.96	2554452	2002597 to 3106308	8
ctrl vs. Luc	<0.0001	****	22.09	2692335	2140480 to 3244191	8
ctrl vs. combo	<0.0001	****	23.78	2897742	2345886 to 3449598	8
MDI vs. Luc	0.8526	ns	1.132	137883	-413973 to 689739	8
MDI vs. combo	0.2668	ns	2.817	343290	-208566 to 895145	8
Luc vs. combo	0.6481	ns	1.686	205406	-346449 to 757262	8
Figure 8F
One-way ANOVA
	P value	Summary	SS	DF	MS	F (DFn, DFd)
ANOVA summary	<0.0001	****	8426029108769	3	2808676369590	F (3, 8) = 59.77
Tukey's multiple comparisons test	Adj. P value	Summary	q	Mean Difference	95% CI	DF
ctrl vs. MDI	0.9752	ns	0.5801	-72600	-639400 to 494201	8
ctrl vs. Luc	0.0019	**	8.147	1019573	452772 to 1586374	8
ctrl vs. combo	<0.0001	****	15.77	1974089	1407289 to 2540890	8
MDI vs. Luc	0.0012	**	8.727	1092173	525372 to 1658973	8
MDI vs. combo	<0.0001	****	16.35	2046689	1479888 to 2613490	8
Luc vs. combo	0.0029	**	7.627	954516	387716 to 1521317	8
Figure 8G
One-way ANOVA
	P value	Summary	SS	DF	MS	F (DFn, DFd)
ANOVA summary	<0.0001	****	3090006126199	3	1030002042066	F (3, 8) = 47.60
Tukey's multiple comparisons test	Adj. P value	Summary	q	Mean Difference	95% CI	DF
ctrl vs. MDI	0.0002	***	11.51	977782	593139 to 1362426	8
ctrl vs. Luc	<0.0001	****	14.29	1213432	828789 to 1598075	8
ctrl vs. combo	<0.0001	****	14.71	1249378	864735 to 1634022	8
MDI vs. Luc	0.2773	ns	2.775	235650	-148994 to 620293	8
MDI vs. combo	0.1867	ns	3.198	271596	-113048 to 656239	8
Luc vs. combo	0.99	ns	0.4232	35946	-348697 to 420590	8
Figure 9B
One-way ANOVA
	P value	Summary	SS	DF	MS	F (DFn, DFd)
ANOVA summary	<0.0001	****	35907074528752	3	11969024842917	F (3, 8) = 74.18
Tukey's multiple comparisons test	Adj. P value	Summary	q	Mean Difference	95% CI	DF
ctrl vs. MDI	0.4642	ns	2.165	-502133	-1552408 to 548142	8
ctrl vs. Luc	0.443	ns	2.225	-516022	-1566297 to 534253	8
ctrl vs. combo	<0.0001	****	18.56	-4305265	-5355540 to -3254990	8
MDI vs. Luc	>0.9999	ns	0.05989	-13889	-1064164 to 1036386	8
MDI vs. combo	<0.0001	****	16.4	-3803132	-4853407 to -2752857	8
Luc vs. combo	<0.0001	****	16.34	-3789244	-4839518 to -2738969	8
Figure 9C
One-way ANOVA
	P value	Summary	SS	DF	MS	F (DFn, DFd)
ANOVA summary	0.0001	***	5585860397527	3	1861953465842	F (3, 8) = 29.57
Tukey's multiple comparisons test	Adj. P value	Summary	q	Mean Difference	95% CI	DF
ctrl vs. MDI	0.6389	ns	1.709	-247580	-903675 to 408514	8
ctrl vs. Luc	0.0503	ns	4.522	-655136	-1311231 to 958.2	8
ctrl vs. combo	0.0001	***	12.29	-1781034	-2437129 to -1124940	8
MDI vs. Luc	0.2677	ns	2.813	-407556	-1063651 to 248538	8
MDI vs. combo	0.0003	***	10.58	-1533454	-2189549 to -877360	8
Luc vs. combo	0.0026	**	7.772	-1125898	-1781993 to -469803	8
Figure 9D
One-way ANOVA
	P value	Summary	SS	DF	MS	F (DFn, DFd)
ANOVA summary	<0.0001	****	2821804441348	3	940601480449	F (3, 8) = 143.6
Tukey's multiple comparisons test	Adj. P value	Summary	q	Mean Difference	95% CI	DF
ctrl vs. MDI	0.8176	ns	1.238	-57818	-269407 to 153771	8
ctrl vs. Luc	0.8508	ns	1.137	-53130	-264719 to 158459	8
ctrl vs. combo	<0.0001	****	24.74	-1155636	-1367225 to -944047	8
MDI vs. Luc	0.9999	ns	0.1004	4689	-206900 to 216277	8
MDI vs. combo	<0.0001	****	23.5	-1097818	-1309407 to -886229	8
Luc vs. combo	<0.0001	****	23.6	-1102506	-1314095 to -890917	8
Figure 9E
One-way ANOVA
	P value	Summary	SS	DF	MS	F (DFn, DFd)
ANOVA summary	<0.0001	****	44857108612106	3	14952369537369	F (3, 8) = 70.47
Tukey's multiple comparisons test	Adj. P value	Summary	q	Mean Difference	95% CI	DF
ctrl vs. MDI	0.1767	ns	3.255	-865644	-2070069 to 338780	8
ctrl vs. Luc	0.1044	ns	3.791	-1008278	-2212703 to 196146	8
ctrl vs. combo	<0.0001	****	18.8	-4999864	-6204289 to -3795439	8
MDI vs. Luc	0.9801	ns	0.5363	-142634	-1347059 to 1061791	8
MDI vs. combo	<0.0001	****	15.55	-4134220	-5338644 to -2929795	8
Luc vs. combo	<0.0001	****	15.01	-3991586	-5196010 to -2787161	8
Figure 9F
One-way ANOVA
	P value	Summary	SS	DF	MS	F (DFn, DFd)
ANOVA summary	0.0002	***	3140215119160	3	1046738373053	F (3, 8) = 26.09
Tukey's multiple comparisons test	Adj. P value	Summary	q	Mean Difference	95% CI	DF
ctrl vs. MDI	0.1964	ns	3.145	-363682	-887429 to 160065	8
ctrl vs. Luc	0.8826	ns	1.032	-119327	-643074 to 404420	8
ctrl vs. combo	0.0002	***	11.27	-1302932	-1826679 to -779184	8
MDI vs. Luc	0.4831	ns	2.113	244355	-279393 to 768102	8
MDI vs. combo	0.0019	**	8.122	-939250	-1462997 to -415502	8
Luc vs. combo	0.0004	***	10.23	-1183605	-1707352 to -659857	8
Figure 9G
One-way ANOVA
	P value	Summary	SS	DF	MS	F (DFn, DFd)
ANOVA summary	<0.0001	****	2251066405402	3	750355468467	F (3, 8) = 72.75
Tukey's multiple comparisons test	Adj. P value	Summary	q	Mean Difference	95% CI	DF
ctrl vs. MDI	0.4399	ns	2.234	-130983	-396523 to 134557	8
ctrl vs. Luc	0.7832	ns	1.335	-78271	-343811 to 187269	8
ctrl vs. combo	<0.0001	****	18.15	-1064181	-1329722 to -798641	8
MDI vs. Luc	0.9176	ns	0.899	52712	-212828 to 318252	8
MDI vs. combo	<0.0001	****	15.92	-933198	-1198738 to -667658	8
Luc vs. combo	<0.0001	****	16.81	-985911	-1251451 to -720370	8
Supplementary Figure 2A
Unpaired t-test
	P value	Summary	t, df	Difference btwn means ± SEM	95% CI	F (DFn, DFd)
Luc vs. ctrl	0.0035	**	t=6.174, df=4	0.9899 ± 0.1603	0.5448 to 1.435	43796, 2, 2
Supplementary Figure 3F
Two-way ANOVA
Tukey's multiple comparisons test	Adj. P value	Summary	q	Mean Difference	95% CI	DF
Rab-GFP:7a vs. Rab-GFP:5	0.7899	ns	2.141	2435	-3133 to 8003	16
Rab-GFP:7a vs. Rab-GFP:27a	0.7954	ns	2.126	2418	-3151 to 7986	16
Rab-GFP:7a vs. Rab-GFP:27b	0.5187	ns	2.809	3195	-2374 to 8763	16
Rab-GFP:7a vs. LAMP1:7a	0.212	ns	3.73	-4242	-9810 to 1326	16
Rab-GFP:7a vs. LAMP1:5	0.0387	*	5.089	-5788	-11356 to -219.7	16
Rab-GFP:7a vs. LAMP1:27a	0.0232	*	5.467	-6217	-11785 to -648.8	16
Rab-GFP:7a vs. LAMP1:27b	0.0009	***	7.885	-8967	-14535 to -3399	16
Rab-GFP:5 vs. Rab-GFP:27a	>0.9999	ns	0.0153	-17.39	-5586 to 5551	16
Rab-GFP:5 vs. Rab-GFP:27b	0.9997	ns	0.668	759.7	-4809 to 6328	16
Rab-GFP:5 vs. LAMP1:7a	0.0133	*	5.871	-6677	-12245 to -1109	16
Rab-GFP:5 vs. LAMP1:5	0.0021	**	7.23	-8223	-13791 to -2655	16
Rab-GFP:5 vs. LAMP1:27a	0.0012	**	7.608	-8652	-14220 to -3084	16
Rab-GFP:5 vs. LAMP1:27b	<0.0001	****	10.03	-11402	-16970 to -5834	16
Rab-GFP:27a vs. Rab-GFP:27b	0.9996	ns	0.6833	777.1	-4791 to 6345	16
Rab-GFP:27a vs. LAMP1:7a	0.0136	*	5.856	-6660	-12228 to -1091	16
Rab-GFP:27a vs. LAMP1:5	0.0021	**	7.215	-8206	-13774 to -2637	16
Rab-GFP:27a vs. LAMP1:27a	0.0013	**	7.592	-8635	-14203 to -3066	16
Rab-GFP:27a vs. LAMP1:27b	<0.0001	****	10.01	-11385	-16953 to -5816	16
Rab-GFP:27b vs. LAMP1:7a	0.0053	**	6.539	-7437	-13005 to -1868	16
Rab-GFP:27b vs. LAMP1:5	0.0008	***	7.898	-8983	-14551 to -3414	16
Rab-GFP:27b vs. LAMP1:27a	0.0005	***	8.276	-9412	-14980 to -3843	16
Rab-GFP:27b vs. LAMP1:27b	<0.0001	****	10.69	-12162	-17730 to -6593	16
LAMP1:7a vs. LAMP1:5	0.9739	ns	1.359	-1546	-7114 to 4022	16
LAMP1:7a vs. LAMP1:27a	0.9116	ns	1.737	-1975	-7543 to 3593	16
LAMP1:7a vs. LAMP1:27b	0.1289	ns	4.155	-4725	-10293 to 843.4	16
LAMP1:5 vs. LAMP1:27a	>0.9999	ns	0.3773	-429.1	-5997 to 5139	16
LAMP1:5 vs. LAMP1:27b	0.5243	ns	2.795	-3179	-8747 to 2389	16
LAMP1:27a vs. LAMP1:27b	0.6818	ns	2.418	-2750	-8318 to 2818	16
Supplementary Figure 4B
Unpaired t-tests
Table Analyzed: GL261	P value	Summary	t, df	Difference btwn means ± SEM	95% CI	F (DFn, DFd)
siPAI-1 vs. siCtrl	0.0003	***	t=11.40, df=4	-23.21 ± 2.036	-28.86 to -17.55	1.086, 2, 2
Table Analyzed: KR158	P value	Summary	t, df	Difference btwn means ± SEM	95% CI	F (DFn, DFd)
siPAI-1 vs. siCtrl	0.0034	**	t=6.218, df=4	-17.25 ± 2.774	-24.95 to -9.546	18.52, 2, 2
Supplementary Figure 4E
One-way ANOVAs
Table Analyzed: Nestin, GSC	P value	Summary	SS	DF	MS	F (DFn, DFd)
ANOVA summary	0.1537	ns	0.07084	3	0.02361	F (3, 8) = 2.303
Tukey's multiple comparisons test	Adj. P value	Summary	q	Mean Difference	95% CI	DF
ctrl vs. MDI	0.9993	ns	0.1739	-0.01016	-0.2749 to 0.2546	8
ctrl vs. Luc	0.3159	ns	2.629	0.1537	-0.1111 to 0.4184	8
ctrl vs. combo	0.371	ns	2.442	0.1428	-0.1220 to 0.4075	8
MDI vs. Luc	0.2703	ns	2.803	0.1638	-0.1009 to 0.4286	8
MDI vs. combo	0.3194	ns	2.616	0.1529	-0.1118 to 0.4177	8
Luc vs. combo	0.9991	ns	0.1866	-0.01091	-0.2757 to 0.2538	8
Table Analyzed: Nestin, adherent	P value	Summary	SS	DF	MS	F (DFn, DFd)
ANOVA summary	0.0014	**	0.3795	3	0.1265	F (3, 8) = 14.21
Tukey's multiple comparisons test	Adj. P value	Summary	q	Mean Difference	95% CI	DF
ctrl vs. MDI	0.9925	ns	0.3837	0.0209	-0.2258 to 0.2676	8
ctrl vs. Luc	>0.9999	ns	0.04681	-0.00255	-0.2493 to 0.2442	8
ctrl vs. combo	0.0029	**	7.641	0.4163	0.1695 to 0.6630	8
MDI vs. Luc	0.9895	ns	0.4305	-0.02345	-0.2702 to 0.2233	8
MDI vs. combo	0.0039	**	7.257	0.3954	0.1486 to 0.6421	8
Luc vs. combo	0.0028	**	7.688	0.4188	0.1721 to 0.6656	8
Supplementary Figure 4F
One-way ANOVAs
Table Analyzed: Olig2, GSC	P value	Summary	SS	DF	MS	F (DFn, DFd)
ANOVA summary	0.0011	**	0.5367	3	0.1789	F (3, 8) = 15.32
Tukey's multiple comparisons test	Adj. P value	Summary	q	Mean Difference	95% CI	DF
ctrl vs. MDI	0.004	**	7.243	0.4519	0.1693 to 0.7344	8
ctrl vs. Luc	0.6716	ns	1.626	-0.1015	-0.3840 to 0.1811	8
ctrl vs. combo	0.1824	ns	3.222	0.201	-0.08154 to 0.4835	8
MDI vs. Luc	0.0011	**	8.87	-0.5534	-0.8359 to -0.2708	8
MDI vs. combo	0.083	ns	4.021	-0.2509	-0.5334 to 0.03165	8
Luc vs. combo	0.0364	*	4.848	0.3025	0.01993 to 0.5850	8
Table Analyzed: Olig2, adherent	P value	Summary	SS	DF	MS	F (DFn, DFd)
ANOVA summary	0.0054	**	0.3573	3	0.1191	F (3, 8) = 19.27
Tukey's multiple comparisons test	Adj. P value	Summary	q	Mean Difference	95% CI	DF
ctrl vs. MDI	0.2583	ns	2.853	0.1549	-0.09103 to 0.4008	8
ctrl vs. Luc	0.0049	**	6.993	0.3798	0.1338 to 0.6257	8
ctrl vs. combo	0.0214	*	5.395	0.293	0.04705 to 0.5389	8
MDI vs. Luc	0.0736	ns	4.141	0.2249	-0.02107 to 0.4708	8
MDI vs. combo	0.3406	ns	2.543	0.1381	-0.1079 to 0.3840	8
Luc vs. combo	0.6828	ns	1.598	-0.08679	-0.3327 to 0.1591	8
Supplementary Figure 4G
One-way ANOVAs
Table Analyzed: S100B, GSC	P value	Summary	SS	DF	MS	F (DFn, DFd)
ANOVA summary	<0.0001	****	1.216	3	0.4054	F (3, 8) = 46.60
Tukey's multiple comparisons test	Adj. P value	Summary	q	Mean Difference	95% CI	DF
ctrl vs. MDI	<0.0001	****	15.39	0.8289	0.5850 to 1.073	8
ctrl vs. Luc	0.3467	ns	2.522	0.1358	-0.1081 to 0.3797	8
ctrl vs. combo	0.1018	ns	3.817	0.2055	-0.03834 to 0.4494	8
MDI vs. Luc	<0.0001	****	12.87	-0.6931	-0.9370 to -0.4492	8
MDI vs. combo	0.0002	***	11.58	-0.6234	-0.8672 to -0.3795	8
Luc vs. combo	0.7976	ns	1.295	0.06972	-0.1741 to 0.3136	8
Table Analyzed: S100B, adherent	P value	Summary	SS	DF	MS	F (DFn, DFd)
ANOVA summary	<0.0001	****	0.699	3	0.233	F (3, 8) = 57.24
Tukey's multiple comparisons test	Adj. P value	Summary	q	Mean Difference	95% CI	DF
ctrl vs. MDI	0.4201	ns	2.291	-0.08441	-0.2512 to 0.08241	8
ctrl vs. Luc	0.9987	ns	0.2121	0.007813	-0.1590 to 0.1746	8
ctrl vs. combo	<0.0001	****	14.27	0.5255	0.3587 to 0.6924	8
MDI vs. Luc	0.3522	ns	2.504	0.09222	-0.07460 to 0.2590	8
MDI vs. combo	<0.0001	****	16.56	0.6099	0.4431 to 0.7768	8
Luc vs. combo	<0.0001	****	14.06	0.5177	0.3509 to 0.6845	8
Supplementary Figure 4H
One-way ANOVAs
	P value	Summary	SS	DF	MS	F (DFn, DFd)
ANOVA summary	<0.0001	****	5933	3	1978	F (3, 8) = 102.6
Tukey's multiple comparisons test	Adj. P value	Summary	q	Mean Difference	95% CI	DF
ctrl vs. MDI	0.0278	*	5.126	13	1.513 to 24.48	8
ctrl vs. Luc	<0.0001	****	16.77	42.53	31.05 to 54.01	8
ctrl vs. combo	<0.0001	****	21.9	55.53	44.04 to 67.01	8
MDI vs. Luc	0.0002	***	11.65	29.54	18.05 to 41.02	8
MDI vs. combo	<0.0001	****	16.77	42.53	31.05 to 54.01	8
Luc vs. combo	0.0278	*	5.126	13	1.513 to 24.48	8
Supplementary Figure 5A
One-way ANOVA
	P value	Summary	SS	DF	MS	F (DFn, DFd)
ANOVA summary	<0.0001	****	0.5464	3	0.1821	F (3, 8) = 242.1
Tukey's multiple comparisons test	Adj. P value	Summary	q	Mean Difference	95% CI	DF
ctrl vs. 1.25	0.0011	**	8.838	0.14	0.06824 to 0.2117	8
ctrl vs. 2.5	<0.0001	****	25.57	0.405	0.3332 to 0.4767	8
ctrl vs. 10	<0.0001	****	34.24	0.5423	0.4705 to 0.6140	8
1.25 vs. 2.5	<0.0001	****	16.73	0.265	0.1933 to 0.3367	8
1.25 vs. 10	<0.0001	****	25.41	0.4023	0.3306 to 0.4740	8
2.5 vs. 10	0.0013	**	8.671	0.1373	0.06559 to 0.2090	8
Supplementary Figure 5B
One-way ANOVA
	P value	Summary	SS	DF	MS	F (DFn, DFd)
ANOVA summary	0.0668	ns	1592	3	530.7	F (3, 8) = 3.566
Tukey's multiple comparisons test	Adj. P value	Summary	q	Mean Difference	95% CI	DF
ctrl vs. MDI 2.5uM	0.238	ns	2.941	20.71	-11.18 to 52.61	8
ctrl vs. Luc 10uM	0.8391	ns	1.173	-8.265	-40.16 to 23.63	8
ctrl vs. combo	0.4876	ns	2.101	14.8	-17.10 to 46.69	8
MDI 2.5uM vs. Luc 10uM	0.0756	ns	4.114	-28.98	-60.88 to 2.919	8
MDI 2.5uM vs. combo	0.931	ns	0.8403	-5.918	-37.82 to 25.98	8
Luc 10uM vs. combo	0.1735	ns	3.274	23.06	-8.837 to 54.96	8
Supplementary Figure 5C
One-way ANOVA
	P value	Summary	SS	DF	MS	F (DFn, DFd)
ANOVA summary	<0.0001	****	125.1	2	62.56	F (2, 6) = 177.2
Tukey's multiple comparisons test	Adj. P value	Summary	q	Mean Difference	95% CI	DF
ctrl vs. Mitox	<0.0001	****	21.47	-7.364	-8.853 to -5.876	6
ctrl vs. Luc+Mitox	0.1805	ns	2.903	0.9956	-0.4927 to 2.484	6
Mitox vs. Luc+Mitox	<0.0001	****	24.37	8.36	6.872 to 9.848	6
Unpaired t-test
	P value	Summary	t, df	Difference btwn means ± SEM	95% CI	F (DFn, DFd)
Luc+Mitox vs. ctrl	<0.0001	****	t=428.2, df=4	-0.9956 ± 0.002325	-1.002 to -0.9892	Infinity, 2, 2
Supplementary Figure 5D
One-way ANOVA
	P value	Summary	SS	DF	MS	F (DFn, DFd)
ANOVA summary	<0.0001	****	168.8	2	84.4	F (2, 6) = 319.9
Tukey's multiple comparisons test	Adj. P value	Summary	q	Mean Difference	95% CI	DF
ctrl vs. Mitox	<0.0001	****	32.89	-9.754	-11.04 to -8.467	6
ctrl vs. Luc+Mitox	0.0532	ns	4.269	-1.266	-2.553 to 0.02078	6
Mitox vs. Luc+Mitox	<0.0001	****	28.62	8.488	7.201 to 9.775	6
Unpaired t-test
	P value	Summary	t, df	Difference btwn means ± SEM	95% CI	F (DFn, DFd)
Luc+Mitox vs. ctrl	0.0062	**	t=5.270, df=4	1.266 ± 0.2402	0.5990 to 1.933	1201, 2, 2
Supplementary Figure 6B
One-way ANOVA
	P value	Summary	SS	DF	MS	F (DFn, DFd)
ANOVA summary	0.0065	**	258709059640	3	86236353213	F (3, 8) = 8.784
Tukey's multiple comparisons test	Adj. P value	Summary	q	Mean Difference	95% CI	DF
ctrl vs. MDI	0.9962	ns	0.3039	-17385	-276455 to 241684	8
ctrl vs. Luc	0.0143	*	5.818	-332807	-591876 to -73737	8
ctrl vs. combo	0.0467	*	4.598	-263027	-522096 to -3958	8
MDI vs. Luc	0.0191	*	5.514	-315421	-574490 to -56352	8
MDI vs. combo	0.0632	ns	4.294	-245642	-504711 to 13427	8
Luc vs. combo	0.8237	ns	1.22	69779	-189290 to 328849	8
Supplementary Figure 6C
One-way ANOVA
	P value	Summary	SS	DF	MS	F (DFn, DFd)
ANOVA summary	0.0004	***	134952176311	3	44984058770	F (3, 8) = 21.10
Tukey's multiple comparisons test	Adj. P value	Summary	q	Mean Difference	95% CI	DF
ctrl vs. MDI	0.7797	ns	1.344	-35845	-156588 to 84898	8
ctrl vs. Luc	0.0006	***	9.702	-258668	-379410 to -137925	8
ctrl vs. combo	0.0051	**	6.953	-185370	-306113 to -64628	8
MDI vs. Luc	0.0016	**	8.358	-222823	-343565 to -102080	8
MDI vs. combo	0.0174	*	5.608	-149525	-270268 to -28783	8
Luc vs. combo	0.2837	ns	2.749	73297	-47446 to 194040	8
Supplementary Figure 7B
Unpaired t-tests
Table Analyzed: iNOS	P value	Summary	t, df	Difference btwn means ± SEM	95% CI	F (DFn, DFd)
siPAI-1 vs. siCtrl	0.3724	ns	t=1.140, df=2.000	0.07102 ± 0.06230	-0.1970 to 0.3391	Infinity, 2, 2
Table Analyzed: CD86	P value	Summary	t, df	Difference btwn means ± SEM	95% CI	F (DFn, DFd)
siPAI-1 vs. siCtrl	0.6654	ns	t=0.5022, df=2.000	0.06035 ± 0.1202	-0.4567 to 0.5774	Infinity, 2, 2
Table Analyzed: Iba1	P value	Summary	t, df	Difference btwn means ± SEM	95% CI	F (DFn, DFd)
siPAI-1 vs. siCtrl	0.0024	**	t=6.822, df=4	0.9590 ± 0.1406	0.5687 to 1.349	Infinity, 2, 2
Supplementary Figure 7D
One-way ANOVAs
Table Analyzed: iNOS	P value	Summary	SS	DF	MS	F (DFn, DFd)
ANOVA summary	<0.0001	****	1.493	3	0.4975	F (3, 8) = 44.05
Tukey's multiple comparisons test	Adj. P value	Summary	q	Mean Difference	95% CI	DF
ctrl vs. MDI	0.0113	*	6.076	-0.3728	-0.6507 to -0.09492	8
ctrl vs. Luc	<0.0001	****	14.25	-0.8746	-1.153 to -0.5967	8
ctrl vs. combo	<0.0001	****	13.08	-0.8027	-1.081 to -0.5248	8
MDI vs. Luc	0.0019	**	8.178	-0.5018	-0.7797 to -0.2239	8
MDI vs. combo	0.0049	**	7.006	-0.4299	-0.7078 to -0.1520	8
Luc vs. combo	0.8395	ns	1.172	0.07193	-0.2060 to 0.3498	8
Table Analyzed: CD86	P value	Summary	SS	DF	MS	F (DFn, DFd)
ANOVA summary	0.1534	ns	0.2014	3	0.06712	F (3, 8) = 1.807
Tukey's multiple comparisons test	Adj. P value	Summary	q	Mean Difference	95% CI	DF
ctrl vs. MDI	0.8481	ns	1.146	0.07625	-0.2252 to 0.3777	8
ctrl vs. Luc	0.7078	ns	1.534	-0.1021	-0.4036 to 0.1993	8
ctrl vs. combo	0.4423	ns	2.227	-0.1482	-0.4497 to 0.1532	8
MDI vs. Luc	0.3019	ns	2.68	-0.1784	-0.4798 to 0.1231	8
MDI vs. combo	0.1577	ns	3.373	-0.2245	-0.5259 to 0.07695	8
Luc vs. combo	0.9592	ns	0.6927	-0.04611	-0.3476 to 0.2553	8
Table Analyzed: Iba1	P value	Summary	SS	DF	MS	F (DFn, DFd)
ANOVA summary	0.0003	***	3.519	3	1.173	F (3, 8) = 18.72
Tukey's multiple comparisons test	Adj. P value	Summary	q	Mean Difference	95% CI	DF
ctrl vs. MDI	0.9892	ns	0.4345	0.05341	-0.5033 to 0.6101	8
ctrl vs. Luc	0.0043	**	7.144	-0.8781	-1.435 to -0.3215	8
ctrl vs. combo	0.0011	**	8.85	-1.088	-1.644 to -0.5311	8
MDI vs. Luc	0.003	**	7.578	-0.9315	-1.488 to -0.3749	8
MDI vs. combo	0.0008	***	9.284	-1.141	-1.698 to -0.5845	8
Luc vs. combo	0.6402	ns	1.706	-0.2097	-0.7663 to 0.3470	8
